# Supplementary material for: Chronic Astrocytic TNFα Production in the Preoptic-Basal Forebrain Causes Aging-like Sleep–Wake Disturbances in Young Mice
Source: Cells. 2024 May 22;13(11):894. doi: 10.3390/cells13110894 (PMC11171867; doi:10.3390/cells13110894)
Supplement: Supplementary file 1 [file cells-13-00894-s001.zip]

Archive with 1 entries (1 files):
- cells-2970072-supplementary.pdf
